# Supplementary material for: Wnt5a Regulates Focal Adhesion Formation to Promote Migration in Ewing Sarcoma
Source: Cancers (Basel). 2025 Nov 20;17(22):3712. doi: 10.3390/cancers17223712 (PMC12650982; doi:10.3390/cancers17223712)
Supplement: Supplementary file 1 [file cancers-17-03712-s001.zip]

Archive with 1 entries (1 files):
- cancers-3940342-supplementary.pdf
